# Supplementary material for: The impact of differences in text segmentation on the automated quantitative evaluation of song-lyrics
Source: PLoS One. 2020 Nov 9;15(11):e0241979. doi: 10.1371/journal.pone.0241979 (PMC7652311; doi:10.1371/journal.pone.0241979)
Supplement: S1 Dataset — The pre-processed texts were then entered into Coh-Metrix to produce a report which includes the measure “number of sentences”. Our data set is a collation of the number of sentences for each song for each punctuator. (CSV) [file pone.0241979.s001.csv]

NoSen	Punctuator	Genre
39	DEB	Country
31	DEB	Country
27	DEB	Country
34	DEB	Country
32	DEB	Country
29	DEB	Country
24	DEB	Country
35	DEB	Country
24	DEB	Country
53	DEB	Country
19	LEM	Country
26	LEM	Country
19	LEM	Country
27	LEM	Country
18	LEM	Country
19	LEM	Country
19	LEM	Country
16	LEM	Country
21	LEM	Country
31	LEM	Country
27	WAT	Country
26	WAT	Country
19	WAT	Country
24	WAT	Country
15	WAT	Country
20	WAT	Country
17	WAT	Country
19	WAT	Country
22	WAT	Country
32	WAT	Country
60	DEB	Pop
75	DEB	Pop
68	DEB	Pop
38	DEB	Pop
44	DEB	Pop
48	DEB	Pop
53	DEB	Pop
37	DEB	Pop
39	DEB	Pop
88	DEB	Pop
31	LEM	Pop
44	LEM	Pop
29	LEM	Pop
25	LEM	Pop
29	LEM	Pop
27	LEM	Pop
30	LEM	Pop
28	LEM	Pop
31	LEM	Pop
52	LEM	Pop
35	WAT	Pop
51	WAT	Pop
37	WAT	Pop
28	WAT	Pop
29	WAT	Pop
27	WAT	Pop
33	WAT	Pop
31	WAT	Pop
22	WAT	Pop
52	WAT	Pop
72	DEB	Rap
53	DEB	Rap
80	DEB	Rap
114	DEB	Rap
108	DEB	Rap
178	DEB	Rap
102	DEB	Rap
53	DEB	Rap
78	DEB	Rap
83	DEB	Rap
43	LEM	Rap
34	LEM	Rap
43	LEM	Rap
78	LEM	Rap
47	LEM	Rap
94	LEM	Rap
42	LEM	Rap
27	LEM	Rap
40	LEM	Rap
39	LEM	Rap
57	WAT	Rap
38	WAT	Rap
50	WAT	Rap
77	WAT	Rap
57	WAT	Rap
108	WAT	Rap
62	WAT	Rap
42	WAT	Rap
65	WAT	Rap
54	WAT	Rap
