# Supplementary material for: The impact of differences in text segmentation on the automated quantitative evaluation of song-lyrics
Source: PLoS One. 2020 Nov 9;15(11):e0241979. doi: 10.1371/journal.pone.0241979 (PMC7652311; doi:10.1371/journal.pone.0241979)
Supplement: S1 Code — (R) [file pone.0241979.s002.R]

## R code used for analysis of "Number of Sentences" part of 
## Coh-Metrix output 

cou = read.csv(file="CohMetrix2020data.csv")

library(ca)
library(MASS)

# Poisson regression
mean(cou$NoSen)
var(cou$NoSen)

poisson.model1 <- glm(NoSen ~ Punctuator + Genre, family=poisson, data=cou)
summary(poisson.model1) # confirm overdispersion

poisson.model2 = glm(NoSen ~ Punctuator + Genre, family = quasipoisson, data=cou)
summary(poisson.model2)

# Get ANOVA table:
# Implements as type-II Wald tests for GLMs 

# For Wald tests for GLMs, Anova finds the test 
# statistics without refitting the model. 
library(car)
Anova(poisson.model2, test.statistic ="F")


# CA for counts
coun = data.frame(
  DET = cou[cou$Punctuator=="DEB",1],
  LEM = cou[cou$Punctuator=="LEM",1],
  WAT = cou[cou$Punctuator=="WAT",1],
  row.names = c(paste("C",1:10),paste("P",1:10),paste("R",1:10)) ) 

res = ca(coun) 

# for plotting:
plo <- data.frame(dim1 = c(res$colcoord[,1],res$rowcoord[,1]), 
                  dim2 = c(res$colcoord[,2],res$rowcoord[,2]),
                  type=c(rep(1,length(res$colcoord[,1])),
                         rep(2:4, each=10)) )

setEPS()
postscript("fig1.eps")
plot(plo$dim1,plo$dim2,pch=20,cex=c(rep(4,3),rep(2,41)),
     col=factor(plo$type),
     xlab="Dim 1 (60.4%)", ylab="Dim 2 (24.6%)")                 
text(plo$dim1,plo$dim2, labels = row.names(plo), pos = 2)
abline(h = 0, v = 0, lty=3)
dev.off()


# Procrustes
Cs = t(coun[1:10,]) ;  cs=ca(Cs)
Ps = t(coun[11:20,]) ; ps=ca(Ps)
Rs = t(coun[21:30,]) ; rs=ca(Rs)

library(FactoMineR)
PunC=as.data.frame(cbind(cs$rowcoord,ps$rowcoord,rs$rowcoord))

setEPS()
postscript("fig2.eps")
gpaP= GPA(PunC, group=c(rep(2,3)), 
          name.group=c("Country","Pop","Rap") )
dev.off()
